# Supplementary material for: Biological and Clinical Factors Contributing to the Metabolic Heterogeneity of Hospitalized Patients with and without COVID-19
Source: Cells. 2021 Sep 2;10(9):2293. doi: 10.3390/cells10092293 (PMC8467961; doi:10.3390/cells10092293)
Supplement: Supplementary file 1 [file cells-10-02293-s001.zip]

Archive with 2 entries (2 files):
- Supplementary Figures.pdf
- Supplementary Table S1 - All raw data and Elaborations.xlsx
